# Supplementary material for: Uncaria tomentosa extract exerts antimicrobial activity against boar seminal bacteria and influences sperm resilience under different conditions
Source: Front Vet Sci. 2025 Mar 21;12:1558650. doi: 10.3389/fvets.2025.1558650 (PMC11968748; doi:10.3389/fvets.2025.1558650)
Supplement: Supplementary file 1 [file Table_1.xlsx]

## Sheet: Extract characterization
												Antioxidant activity
Extract yeald				TPC				TFC				ABTS decolorization assay			DPPH radical scavenging assay				ORAC
Replicate	%			Replicate	mg GAE/g dry extract			Replicate	μg QE/g dry extract			Replicate	mmol TE/g dry extract		Replicate	IC50 μg/mL	mg TE/g dry extract		Replicate	mmol TE/g dry extract
1	3.60905			1	240.686			1	51.6522			1	3.59163		1	18.3014	327.243		1	6.60343
2	3.39583			2	239.814			2	53.2174			2	4.291		2	19.2993	310.321		2	6.73448
3	3.40799			3	247.664			3	53.2174			3	3.30488		3	18.6943	320.364		3	5.92583
4	3.20667			4	234.581			4	55.5652			4	3.53568		4	19.0595	314.226		4	6.51714
5	2.73296			5	240.686			5	52.4348			5	3.11605		5	18.722	319.891		5	5.98496
6	3.2373
7	3.19909

## Sheet: Semen analysis
Sperm cells under oxidative stress induced by H2O2													Sperm cells under oxidative stress induced by Fe2+/Asc													Sperm cells during storage at 17°C
Treatment	Replicate	Intact membrane (%)	Motility %	Progressive motility %	VAP	VCL	VSL	ALH	BCF	LIN	STR		Treatment	Replicate	Intact membrane (%)	Motility %	Progressive motility %	VAP	VCL	VSL	ALH	BCF	LIN	STR		Treatment	Replicate	Time (h)	Intact membrane (%)	Motility %	Progressive motility %	VAP	VCL	VSL	ALH	BCF	LIN	STR
Ctr	1	52.5	74.6858	66.6068	80.9397	111.072	74.2488	4.71425	17.4475	67.5644	90.844		Ctr	1	63.5	61.9403	62.6866	95.4223	139.406	90.8302	5.53881	17.2719	66.2105	93.763		Ctr	1	48	54	72.4203	58.5366	77.9527	132.612	66.9339	4.79409	15.6365	52.3061	84.6196
Ctr-Ox	1	48	72.5728	74.5146	48.4573	69.6397	46.8355	3.11412	15.0219	67.2344	95.6109		Ctr-Ox	1	50	34.632	57.1429	33.9186	40.5739	33.3954	1.91935	18.9434	83.6635	98.3317		UT 1,6	1	48
UT 1,6	1												UT 1,6	1												UT 0,4	1	48	56.5	81.3472	55.6131	87.8607	150.644	71.3199	5.45373	15.7735	48.8924	80.0645
UT 0,4	1	54	74.878	76.3415	55.3966	80.2282	53.5685	3.67112	15.1983	67.5549	95.6154		UT 0,4	1	59	33.1579	61.0526	38.4987	48.8175	37.5684	2.33245	18.4925	79.9897	97.3779		UT 0,1	1	48	55.5	83.115	57.3508	86.3021	147.437	68.9085	5.19316	15.5765	48.2696	79.832
UT 0,1	1	59	69.4175	31.068	50.4544	73.4207	48.7169	3.30302	15.1181	66.7806	95.6371		UT 0,1	1	67.5	28.0734	52.844	31.3813	38.3689	30.7104	1.84184	18.5083	81.9411	97.6651		UT 0,025	1	48	59	73.2049	56.2172	88.4801	148.368	74.7201	5.46731	15.3237	51.0984	83.1962
UT 0,025	1	57.5	75.1174	75.5869	57.1199	84.2173	55.3689	3.67211	14.8988	65.656	95.4072		UT 0,025	1	72.5	34.2806	61.8117	32.3894	39.1446	31.9197	1.89706	17.8257	81.7246	98.345		Ctr	1	96	44	68.6217	48.827	66.0989	129.162	50.2372	4.73899	13.3461	41.0247	76.0261
Ctr	2	49.5	76.8496	75.179	73.6895	107.544	69.7158	4.27166	18.0049	67.6821	94.4226		Ctr	2	60.5	27.381	60.7143	2.46724	9.13115	1.31394	0.365816	7.8915	16.0374	48.5485		UT 1,6	1	96
Ctr-Ox	2	38	60.5727	64.978	43.5319	67.8584	42.0331	2.75998	15.2102	62.2237	96.0725		Ctr-Ox	2	30	37.5817	56.2092	46.1464	58.5396	45.2055	2.55105	20.156	82.1503	97.7506		UT 0,4	1	96	60.5	66.4298	49.2007	95.5869	162.489	80.3401	5.77433	15.8844	50.2329	82.1379
UT 1,6	2	42.5	43.4466	52.6699	33.2912	53.4499	31.8724	2.39374	14.1783	61.5911	95.2919		UT 1,6	2	50	35.2542	60.8475	34.1517	42.2005	33.5544	1.88253	18.5325	80.7428	97.7423		UT 0,1	1	96	55	65.5172	55.5781	100.782	169.471	86.5657	5.96042	15.9362	52.6551	84.4649
UT 0,4	2	47.5	54.7352	62.9213	39.3885	64.9989	37.7887	2.66776	13.6503	58.1668	95.0717		UT 0,4	2	52	39.5659	56.2604	49.9535	66.5369	48.8679	2.85359	17.6897	76.7819	97.1961		UT 0,025	1	96	56	70.2703	56.036	88.7351	155.035	75.2754	5.42403	15.5804	49.7648	83.492
UT 0,1	2	41	57.9872	62.9393	43.8703	69.0908	42.2518	2.9724	14.2266	60.8574	95.4076		UT 0,1	2	54	41.6938	61.5635	45.6126	57.8858	44.6222	2.52081	19.9096	80.2015	97.7296		Ctr	2	48	56.5	73.8481	43.7111	99.8004	179.952	75.9288	5.95859	15.3338	42.2965	73.8552
UT 0,025	2	54.5	52.2167	58.3744	43.1386	69.6329	41.7381	2.80753	14.4973	61.0971	95.9756		UT 0,025	2	56	35.7143	55.4945	38.3811	49.8075	37.5469	2.21812	17.558	77.875	97.4008		UT 1,6	2	48	67	71.4836	49.1329	93.5117	163.445	74.5059	5.59605	15.6997	46.4575	78.1676
Ctr	3	61.5	73.7439	71.637	71.9876	105.583	67.9636	4.11806	17.3658	65.3645	93.9146		Ctr	3	66.5	71.3101	71.476	61.2656	85.5535	58.6137	3.44869	18.299	70.9862	95.733		UT 0,4	2	48	56.5	71.0098	51.9544	91.5523	156.981	77.434	5.34007	16.629	49.8146	83.3461
Ctr-Ox	3	58.5	62.7854	66.6667	41.6432	65.5546	40.215	2.70012	15.2921	60.964	95.7488		Ctr-Ox	3	45.5	31.2665	58.1794	23.1767	27.1105	22.81	1.22405	20.22	84.2861	98.2826		UT 0,1	2	48	58.5	70.4293	54.69	90.0398	151.526	76.8639	5.23365	16.6329	52.3085	84.4965
UT 1,6	3	56.5	52.4412	58.4087	40.2879	64.4846	38.9393	2.65293	14.6746	60.2181	96.1241		UT 1,6	3	51.5	40.1722	60.9756	26.643	31.372	26.1043	1.43794	19.6064	83.6919	97.9877		UT 0,025	2	48	51.5	75	54.073	88.3985	148.248	72.3693	5.00452	16.2008	50.3732	81.0609
UT 0,4	3	58	63.4253	68.6502	40.3395	64.3228	38.9019	2.70811	14.0878	59.9347	95.7047		UT 0,4	3	54.5	41.3598	61.4731	30.3502	35.8435	29.829	1.63656	19.4488	84.2164	97.9644		Ctr	2	96	59.5	74.8503	51.3473	95.0613	159.844	76.3907	5.68466	16.4526	49.804	79.8163
UT 0,1	3	54	63.5879	66.0746	39.3019	60.3519	37.902	2.54494	15.2708	62.6695	95.9885		UT 0,1	3	53.5	47.1533	63.7956	36.1597	42.6231	35.3977	1.95385	19.9257	83.0088	97.896		UT 1,6	2	96	60	70.2703	54.2471	96.2462	156.33	82.1799	5.60192	16.6603	54.5209	84.2395
UT 0,025	3	55	59.7968	65.312	40.3843	63.6896	38.8177	2.68356	15.8008	61.2035	95.477		UT 0,025	3	54.5	45.5285	60.4878	36.739	41.7704	36.2403	1.96485	21.228	86.7139	98.4877		UT 0,4	2	96	54.5	54.0948	48.2759	80.8108	133.637	70.5439	4.93819	16.1432	57.9371	87.3868
Ctr	4	48	86.1456	76.9094	78.6751	111.765	70.2042	4.24826	18.2033	63.8603	89.5597		Ctr	4	50	78.6408	73.5437	65.6563	96.9453	60.2837	3.60707	18.5004	63.3974	91.9173		UT 0,1	2	96	49.5	53.5156	50.3906	78.5849	127.552	67.9154	4.87085	16.0541	58.4101	86.9309
Ctr-Ox	4	44.5	65.0096	68.0688	39.7456	65.1763	38.3556	2.39451	16.6426	58.5263	96.1679		Ctr-Ox	4	49	46.822	62.0763	44.0674	52.7437	43.177	2.4613	19.6261	81.5825	97.7453		UT 0,025	2	96	53	62.9834	56.3536	81.9639	128.039	73.8978	4.96529	16.6448	60.8931	89.5731
UT 1,6	4	52.5	68.0297	72.3048	36.9733	62.7007	35.4134	2.43404	15.0896	56.4488	95.3028		UT 1,6	4	46.5	38.422	57.1184	29.5178	35.4566	29.0223	1.62182	20.3626	82.3989	98.2455		Ctr	3	48	56	62.8264	48.8479	78.0123	142.354	63.279	4.90807	14.7125	45.4824	80.6647
UT 0,4	4	49	70.0885	74.8673	41.5432	69.7092	39.7291	2.52708	15.8077	57.0904	95.4337		UT 0,4	4	51.5	45.9566	62.9191	39.1773	47.7548	38.3801	2.1162	19.5113	80.2342	97.3402		UT 1,6	3	48	59.5	61.2245	37.4636	79.4508	144.765	57.1782	4.86403	14.7682	41.182	73.2668
UT 0,1	4	44.5	72.9779	74.2647	39.9944	66.2049	38.1631	2.49976	15.6881	57.9915	95.3109		UT 0,1	4	57.5	44.8133	59.1286	37.2612	46.2439	36.2353	1.96988	20.2462	80.0568	97.3992		UT 0,4	3	48	62.5	62.1898	34.7445	71.443	135.228	51.2933	4.63177	14.0874	39.0297	72.2724
UT 0,025	4	40.5	67.6413	71.54	41.675	67.0156	39.9718	2.53402	16.6277	59.9329	95.4927		UT 0,025	4	59.5	59.1703	66.1572	74.1909	98.75	71.2453	4.04918	18.7717	74.3148	95.9717		UT 0,1	3	48	66.5	78.6207	36.2069	78.354	154.366	52.2621	5.1639	13.7093	34.703	66.4873
Ctr	5	66.5	80.7018	78.9474	56.7837	73.5647	53.7924	3.02042	19.5705	74.7474	94.5077		Ctr	5	66	79.9669	79.3046	81.4534	118.023	77.4257	4.41416	18.7767	67.8563	93.9116		UT 0,025	3	48	64.5	56.6343	27.3463	80.8632	162.922	53.1696	5.40038	13.0788	33.5438	65.3185
Ctr-Ox	5	63	58.8424	73.4727	27.4007	46.3869	26.1795	1.81955	14.3512	57.2298	95.0989		Ctr-Ox	5	62	53.886	81.6926	45.2539	53.063	44.4344	2.39154	21.6597	85.0345	98.1883		Ctr	3	96	49.5	46.0616	37.3288	79.0802	137.943	65.2718	4.99303	15.9469	48.9926	81.346
UT 1,6	5	64	54.0412	72.1078	29.3592	47.9166	28.1191	1.94264	14.8124	59.2295	95.6602		UT 1,6	5	64	40.1327	70.1493	47.7322	58.3336	46.8861	2.57731	20.828	81.6709	97.7792		UT 1,6	3	96	51	54.3517	40.8526	82.8717	144.869	65.497	5.11878	14.7001	47.0736	78.4681
UT 0,4	5	64	62.7258	76.6831	30.0325	49.3596	28.6821	1.95725	15.586	58.8546	95.4567		UT 0,4	5	70	51.9591	71.7206	45.9989	56.8296	44.8672	2.429	20.783	81.2643	97.4115		UT 0,4	3	96	55	56.3636	38.5455	88.8556	158.112	70.9092	5.53492	15.9529	46.1448	78.5003
UT 0,1	5	67.5	61.1801	70.1863	30.1271	48.1483	28.8072	2.00995	15.1017	60.0909	95.5658		UT 0,1	5	71.5	59.5745	75.5319	58.415	72.5428	56.9023	3.1117	21.2704	81.9724	97.5354		UT 0,1	3	96	56	62.0926	36.1921	84.7538	155.212	63.4465	5.68756	14.2291	41.5541	73.4255
UT 0,025	5	63.5	56.6719	73.9403	30.0701	48.2488	28.8845	1.96122	15.7588	61.3955	95.9271		UT 0,025	5	69	53.0726	64.9907	74.668	100.313	72.4285	4.00002	19.7586	76.0323	97.0554		UT 0,025	3	96	48.5	66.5563	36.2583	86.701	164.674	60.9984	5.47659	14.6613	37.2747	67.4494
Ctr	6	68.5	81.3163	82.8025	66.3871	87.3187	63.3899	3.5235	19.5288	73.9046	94.8913		Ctr	6	66.5	78.7986	81.0954	51.1361	64.2572	49.7947	2.68181	20.0543	78.1113	97.0991		Ctr	4	48	59	74.0079	45.2381	78.4364	134.276	57.4056	4.63469	15.8264	43.9951	74.2984
Ctr-Ox	6	57	65.3097	73.9823	29.5984	44.6487	28.7079	1.72508	17.645	64.6102	96.6695		Ctr-Ox	6	65	63.8249	72.5806	60.1939	77.9069	58.9259	3.27051	19.7561	79.6201	97.7498		UT 1,6	4	48	54	79.1829	45.3307	74.5786	132.668	53.7261	4.41276	15.2886	41.8772	72.6058
UT 1,6	6	52	69.927	81.3139	29.0331	46.4722	28.1341	1.76503	15.8702	60.732	96.3943		UT 1,6	6	65.5	63.1776	74.5794	51.9024	65.773	50.6739	2.79167	20.5933	80.0146	97.5244		UT 0,4	4	48	59.5	80.0357	40.2852	81.1192	143.548	51.3444	4.85534	15.4847	37.5362	65.5435
UT 0,4	6	60	79.0584	87.6623	30.5242	48.9107	29.5536	1.87423	15.9494	61.2398	96.441		UT 0,4	6	69.5	60.9489	76.8248	46.9325	58.8851	46.0747	2.61647	19.6594	80.0744	97.9025		UT 0,1	4	48	63	76.661	36.2862	80.5812	150.624	52.5377	4.95929	14.0538	35.9128	65.846
UT 0,1	6	51	74.6606	80.543	29.6191	46.9144	28.7469	1.81859	16.6075	61.1866	96.6173		UT 0,1	6	69.5	60.1449	75.3623	43.1991	53.3703	42.2345	2.37226	19.5515	80.143	97.6905		UT 0,025	4	48	61.5	75.9292	34.3363	84.2504	154.058	51.2281	4.96946	14.6758	34.179	62.3046
UT 0,025	6	64	71.1256	78.7928	28.1112	43.8628	27.3494	1.69385	16.7779	62.4218	96.9664		UT 0,025	6	63	59.8881	74.6269	39.2468	47.1272	38.5393	2.18529	19.6118	83.4536	98.0473		Ctr	4	96	49	59.7826	37.3913	82.786	142.938	61.3788	4.97795	15.2827	44.0374	74.2227
																										UT 1,6	4	96	54	67.9406	43.7367	86.3423	149.843	65.3054	5.24779	16.1239	44.2425	74.324
																										UT 0,4	4	96	49.5	63.9485	41.8455	94.8033	166.814	68.8577	5.82154	15.5761	42.3043	72.2757
																										UT 0,1	4	96	56.5	67.6923	32.1154	91.2734	174.751	59.6119	5.60216	14.5594	34.5801	63.945
																										UT 0,025	4	96	51.5	66.3984	37.2233	89.8675	167.27	58.3313	5.46326	15.5884	36.3335	64.247
																										Ctr	5	48	67	75	49.2593	92.4243	154.016	72.4137	5.38157	16.4262	49.0439	77.1964
																										UT 1,6	5	48	68	72.9779	56.25	86.7741	140.575	72.3543	5.13995	17.176	55.0635	82.2198
																										UT 0,4	5	48	68.5	75.1534	46.7791	99.1288	168.659	76.708	5.8948	15.7984	46.1306	74.5535
																										UT 0,1	5	48	75	79.357	45.3469	94.6938	166.691	68.3705	5.67864	15.5606	42.647	70.8365
																										UT 0,025	5	48	69	73.3216	39.576	94.0805	173.195	65.2503	5.71032	15.4721	39.8727	67.7646
																										Ctr	5	96	67	66.2577	49.2843	82.1698	130.781	65.2144	5.01663	16.872	54.845	79.5762
																										UT 1,6	5	96	63.5	52.1818	51.6364	74.7538	104.215	66.2392	4.2568	18.3016	69.477	88.6672
																										UT 0,4	5	96	65	70.4508	50.2504	89.4137	137.048	70.6363	5.15505	17.0544	55.8471	79.0327
																										UT 0,1	5	96	71.5	64.6825	43.254	90.4571	151.366	65.8218	5.42304	16.2691	47.8428	72.2168
																										UT 0,025	5	96	64.5	67.0753	41.8564	88.9788	151.788	62.8356	5.32642	15.5897	44.7944	69.8455
																										Ctr	6	48	67.5	73.8095	66.6667	90.3453	151.002	78.3296	5.15501	15.8134	52.9221	85.7324
																										UT 1,6	6	48	77.5	75.0847	61.6949	85.0256	141.676	73.7096	4.95142	17.1049	53.1772	85.4872
																										UT 0,4	6	48	76.5	76.3727	68.5524	89.83	141.172	81.0941	5.1109	16.9689	57.882	88.9255
																										UT 0,1	6	48	71	77.9242	69.8517	88.3418	138.623	80.3942	4.92564	17.6598	59.6321	90.47
																										UT 0,025	6	48	73.5	75.2489	57.7525	68.9491	125.427	52.193	4.20809	15.2452	44.9496	76.3493
																										Ctr	6	96	70	68.9727	57.652	88.5502	135.622	76.6029	5.06234	17.4551	58.1969	85.7872
																										UT 1,6	6	96	76	68.6025	65.1543	86.3421	130.795	78.2612	4.82475	17.3184	62.1339	90.0203
																										UT 0,4	6	96	75	67.8776	63.0975	80.8063	120.256	72.2612	4.52923	17.425	62.1125	88.7272
																										UT 0,1	6	96	70.5	60.4331	62.7953	79.5673	115.793	73.4661	4.38728	17.8069	64.7545	91.552
																										UT 0,025	6	96	72	56.2963	61.8519	70.118	105.102	64.384	4.05117	17.6098	64.1505	91.4779

## Sheet: Bacterial growth
E.coli ATCC 25922						E.coli IS 21710						K.aerogenes IS 2137						P.aeruginosa ATCC 27853
Treatment	Replicate	Time (h)	Bacterial growth (%)			Treatment	Replicate	Time (h)	Bacterial growth (%)			Treatment	Replicate	Time (h)	Bacterial growth (%)			Treatment	Replicate	Time (h)	Bacterial growth (%)
Ctr	1	0	0.375797			Ctr	1	0	-0.0152403			Ctr	1	0	-0.410376			Ctr	1	0	0.522282
Ctr	2	0	-0.258077			Ctr	2	0	-0.281945			Ctr	2	0	-0.461219			Ctr	2	0	0.943113
Ctr	3	0	0.946284			Ctr	3	0	-0.175263			Ctr	3	0	-0.359533			Ctr	3	0	-0.214173
Ctr	4	0	1.26322			Ctr	4	0	-0.0685812			Ctr	4	0	-0.156161			Ctr	4	0	0.522282
Ctr	5	0	1.70693			Ctr	5	0	0.0914416			Ctr	5	0	-0.156161			Ctr	5	0	5.20403
Ctr	1	3	0.869313			Ctr	6	0	0.144783			Ctr	6	0	-0.105318			Ctr	6	0	0.732697
Ctr	2	3	-0.144886			Ctr	7	0	-0.175263			Ctr	7	0	-0.156161			Ctr	7	0	1.25874
Ctr	3	3	0.932701			Ctr	8	0	0.144783			Ctr	8	0	-0.207004			Ctr	8	0	0.36447
Ctr	4	3	1.18625			Ctr	1	3	0.0838215			Ctr	1	3	-0.330479			Ctr	1	3	0.511009
Ctr	5	3	1.82012			Ctr	2	3	-0.236224			Ctr	2	3	-0.381322			Ctr	2	3	1.40528
Ctr	1	6	5.22946			Ctr	3	3	-0.236224			Ctr	3	3	-0.330479			Ctr	3	3	-0.120237
Ctr	2	6	4.97591			Ctr	4	3	-0.0762014			Ctr	4	3	-0.127107			Ctr	4	3	-0.225445
Ctr	3	6	4.5322			Ctr	5	3	0.190503			Ctr	5	3	-0.0762645			Ctr	5	3	8.87503
Ctr	4	6	2.75735			Ctr	6	3	0.137162			Ctr	6	3	-0.0762645			Ctr	6	3	-0.120237
Ctr	5	6	4.08849			Ctr	7	3	-0.129542			Ctr	7	3	-0.0762645			Ctr	7	3	0.142782
Ctr	1	9	39.8299			Ctr	8	3	0.137162			Ctr	8	3	-0.127107			Ctr	8	3	0.511009
Ctr	2	9	39.513			Ctr	1	6	0.944897			Ctr	1	6	11.0547			Ctr	1	6	0.657549
Ctr	3	9	40.2103			Ctr	2	6	4.1987			Ctr	2	6	18.4778			Ctr	2	6	1.49921
Ctr	4	9	32.9207			Ctr	3	6	6.22565			Ctr	3	6	14.8679			Ctr	3	6	-0.0263019
Ctr	5	9	35.3928			Ctr	4	6	9.90618			Ctr	4	6	18.8337			Ctr	4	6	0.0789058
Ctr	1	12	87.1985			Ctr	5	6	11.8798			Ctr	5	6	20.2065			Ctr	5	6	10.2841
Ctr	2	12	88.276			Ctr	6	6	11.4531			Ctr	6	6	19.3421			Ctr	6	6	0.184114
Ctr	3	12	87.3886			Ctr	7	6	9.31943			Ctr	7	6	17.4101			Ctr	7	6	0.341925
Ctr	4	12	82.1909			Ctr	8	6	4.7321			Ctr	8	6	17.0542			Ctr	8	6	0.13151
Ctr	5	12	81.0499			Ctr	1	9	12.1922			Ctr	1	9	75.5672			Ctr	1	9	18.3249
Ctr	1	15	94.5514			Ctr	2	9	37.7959			Ctr	2	9	71.1439			Ctr	2	9	11.276
Ctr	2	15	94.4246			Ctr	3	9	42.5432			Ctr	3	9	73.9911			Ctr	3	9	7.54114
Ctr	3	15	95.5022			Ctr	4	9	46.5971			Ctr	4	9	74.2453			Ctr	4	9	13.0646
Ctr	4	15	92.2695			Ctr	5	9	49.4775			Ctr	5	9	74.2453			Ctr	5	9	14.5901
Ctr	5	15	89.5438			Ctr	6	9	47.8773			Ctr	6	9	75.0588			Ctr	6	9	13.8536
Ctr	1	18	101.397			Ctr	7	9	46.0104			Ctr	7	9	71.1947			Ctr	7	9	14.5901
Ctr	2	18	101.27			Ctr	8	9	36.1423			Ctr	8	9	76.4315			Ctr	8	9	13.5906
Ctr	3	18	100.954			Ctr	1	12	54.6097			Ctr	1	12	86.887			Ctr	1	12	62.7903
Ctr	4	18	98.1645			Ctr	2	12	79.3599			Ctr	2	12	84.3449			Ctr	2	12	56.7934
Ctr	5	18	92.9667			Ctr	3	12	81.3335			Ctr	3	12	85.3618			Ctr	3	12	60.3705
Ctr	1	21	102.28			Ctr	4	12	82.507			Ctr	4	12	85.5143			Ctr	4	12	62.1064
Ctr	2	21	101.71			Ctr	5	12	83.1471			Ctr	5	12	85.3109			Ctr	5	12	63.5267
Ctr	3	21	102.344			Ctr	6	12	81.7069			Ctr	6	12	85.6668			Ctr	6	12	64.3684
Ctr	4	21	100.315			Ctr	7	12	81.0135			Ctr	7	12	85.921			Ctr	7	12	60.7913
Ctr	5	21	97.019			Ctr	8	12	77.813			Ctr	8	12	86.887			Ctr	8	12	62.7903
Ctr	1	24	101.61			Ctr	1	15	88.4545			Ctr	1	15	93.5257			Ctr	1	15	93.5109
Ctr	2	24	100.216			Ctr	2	15	92.4551			Ctr	2	15	91.8479			Ctr	2	15	97.7718
Ctr	3	24	101.293			Ctr	3	15	90.2148			Ctr	3	15	92.1529			Ctr	3	15	99.7708
Ctr	4	24	100.216			Ctr	4	15	89.9481			Ctr	4	15	92.2546			Ctr	4	15	98.9291
Ctr	5	24	96.6658			Ctr	5	15	90.0548			Ctr	5	15	91.8987			Ctr	5	15	99.6656
UT 1024	1	0	1.33114			Ctr	6	15	88.8279			Ctr	6	15	92.1529			Ctr	6	15	97.7192
UT 1024	2	0	0.0633874			Ctr	7	15	89.2013			Ctr	7	15	93.8816			Ctr	7	15	97.1932
UT 1024	1	3	0.570487			Ctr	8	15	91.2816			Ctr	8	15	92.9156			Ctr	8	15	99.7708
UT 1024	2	3	2.28195			Ctr	1	18	95.5641			Ctr	1	18	97.0956			Ctr	1	18	102.874
UT 1024	1	6	0.633874			Ctr	2	18	95.1907			Ctr	2	18	96.1804			Ctr	2	18	104.558
UT 1024	2	6	3.80325			Ctr	3	18	93.6972			Ctr	3	18	96.2821			Ctr	3	18	104.242
UT 1024	1	9	14.0086			Ctr	4	18	94.0172			Ctr	4	18	96.4855			Ctr	4	18	102.822
UT 1024	2	9	19.6501			Ctr	5	18	94.1773			Ctr	5	18	96.2313			Ctr	5	18	104.295
UT 1024	1	12	40.0609			Ctr	6	18	93.0571			Ctr	6	18	96.3329			Ctr	6	18	102.769
UT 1024	2	12	37.3986			Ctr	7	18	93.1638			Ctr	7	18	98.0616			Ctr	7	18	103.558
UT 1024	1	15	53.8793			Ctr	8	18	94.924			Ctr	8	18	96.7905			Ctr	8	18	104.347
UT 1024	2	15	52.4848			Ctr	1	21	102.106			Ctr	1	21	97.851			Ctr	1	21	107.132
UT 1024	1	18	56.4782			Ctr	2	21	97.6254			Ctr	2	21	99.3763			Ctr	2	21	95.8744
UT 1024	2	18	48.3012			Ctr	3	21	96.7186			Ctr	3	21	98.5628			Ctr	3	21	96.0322
UT 1024	1	21	43.7373			Ctr	4	21	97.1986			Ctr	4	21	99.9864			Ctr	4	21	95.8217
UT 1024	2	21	37.3986			Ctr	5	21	97.3053			Ctr	5	21	99.6305			Ctr	5	21	93.7702
UT 1024	1	24	17.6217			Ctr	6	21	96.1318			Ctr	6	21	99.3763			Ctr	6	21	92.6129
UT 1024	2	24	15.7201			Ctr	7	21	96.2385			Ctr	7	21	101.359			Ctr	7	21	93.5072
UT 512	1	0	0.950811			Ctr	8	21	97.8387			Ctr	8	21	98.0543			Ctr	8	21	101.082
UT 512	2	0	-3.10598			Ctr	1	24	106.065			Ctr	1	24	99.6632			Ctr	1	24	107.44
UT 512	1	3	2.5355			Ctr	2	24	98.5436			Ctr	2	24	100.477			Ctr	2	24	97.1819
UT 512	2	3	2.72566			Ctr	3	24	97.5835			Ctr	3	24	99.3581			Ctr	3	24	99.1809
UT 512	1	6	6.46552			Ctr	4	24	98.8636			Ctr	4	24	100.375			Ctr	4	24	99.2861
UT 512	2	6	17.7485			Ctr	5	24	99.1304			Ctr	5	24	99.8665			Ctr	5	24	98.3392
UT 512	1	9	29.1582			Ctr	6	24	97.9035			Ctr	6	24	99.7649			Ctr	6	24	96.6033
UT 512	2	9	43.357			Ctr	7	24	97.4768			Ctr	7	24	101.29			Ctr	7	24	95.446
UT 512	1	12	59.0771			Ctr	8	24	98.8103			Ctr	8	24	99.2056			Ctr	8	24	102.232
UT 512	2	12	73.6562			UT 1024	1	0	-8.10782			UT 1024	1	0	16.6696			UT 1024	1	0	-8.20621
UT 512	1	15	59.0771			UT 1024	2	0	-9.0446			UT 1024	2	0	24.727			UT 1024	2	0	-7.20987
UT 512	2	15	75.1775			UT 1024	1	3	-10.4548			UT 1024	1	3	12.8384			UT 1024	1	3	-7.89058
UT 512	1	18	58.7601			UT 1024	2	3	-2.73922			UT 1024	2	3	22.7859			UT 1024	2	3	-8.09633
UT 512	2	18	78.537			UT 1024	1	6	-10.0814			UT 1024	1	6	11.8874			UT 1024	1	6	-8.67964
UT 512	1	21	58.4432			UT 1024	2	6	-1.80892			UT 1024	2	6	9.9409			UT 1024	2	6	-7.09167
UT 512	2	21	76.2551			UT 1024	1	9	1.65357			UT 1024	1	9	32.2724			UT 1024	1	9	-8.67964
UT 512	1	24	56.5416			UT 1024	2	9	9.3547			UT 1024	2	9	30.1328			UT 1024	2	9	-6.26431
UT 512	2	24	75.3043			UT 1024	1	12	11.6283			UT 1024	1	12	70.0503			UT 1024	1	12	-8.89006
UT 256	1	0	3.35953			UT 1024	2	12	18.5543			UT 1024	2	12	96.0751			UT 1024	2	12	-6.14612
UT 256	2	0	0.507099			UT 1024	1	15	13.762			UT 1024	1	15	79.3241			UT 1024	1	15	-4.99737
UT 256	1	3	2.5355			UT 1024	2	15	18.7611			UT 1024	2	15	106.283			UT 1024	2	15	-1.53653
UT 256	2	3	1.90162			UT 1024	1	18	14.7754			UT 1024	1	18	86.8542			UT 1024	1	18	-1.42031
UT 256	1	6	6.14858			UT 1024	2	18	18.2959			UT 1024	2	18	109.607			UT 1024	2	18	2.65938
UT 256	2	6	5.95842			UT 1024	1	21	16.1623			UT 1024	1	21	72.2003			UT 1024	1	21	3.36665
UT 256	1	9	40.9483			UT 1024	2	21	19.588			UT 1024	2	21	102.61			UT 1024	2	21	4.90507
UT 256	2	9	38.9833			UT 1024	1	24	14.6688			UT 1024	1	24	66.021			UT 1024	1	24	-10.7312
UT 256	1	12	65.1623			UT 1024	2	24	21.8104			UT 1024	2	24	44.4954			UT 1024	2	24	-12.5877
UT 256	2	12	65.3524			UT 512	1	0	-4.48064			UT 512	1	0	11.2871			UT 512	1	0	-5.10258
UT 256	1	15	68.7754			UT 512	2	0	3.97962			UT 512	2	0	5.7618			UT 512	2	0	-6.85529
UT 256	2	15	68.9655			UT 512	1	3	-4.00057			UT 512	1	3	10.2703			UT 512	1	3	-3.57706
UT 256	1	18	72.7688			UT 512	2	3	5.94359			UT 512	2	3	5.6454			UT 512	2	3	-6.6189
UT 256	2	18	73.5294			UT 512	1	6	0.800114			UT 512	1	6	11.2363			UT 512	1	6	-3.9979
UT 256	1	21	72.9589			UT 512	2	6	9.6648			UT 512	2	6	8.14799			UT 512	2	6	-5.25966
UT 256	2	21	73.5294			UT 512	1	9	26.6171			UT 512	1	9	38.0306			UT 512	1	9	-2.41978
UT 256	1	24	72.2617			UT 512	2	9	33.8009			UT 512	2	9	44.9886			UT 512	2	9	-1.53653
UT 256	2	24	72.7054			UT 512	1	12	63.5824			UT 512	1	12	64.6214			UT 512	1	12	-2.15676
UT 128	1	0	0			UT 512	2	12	65.0694			UT 512	2	12	78.3371			UT 512	2	12	-0.354584
UT 128	2	0	-0.633874			UT 512	1	15	77.9845			UT 512	1	15	81.1963			UT 512	1	15	8.57443
UT 128	1	3	0.570487			UT 512	2	15	78.0419			UT 512	2	15	91.3157			UT 512	2	15	14.8334
UT 128	2	3	-0.633874			UT 512	1	18	82.1984			UT 512	1	18	87.8059			UT 512	1	18	34.0347
UT 128	1	6	4.81744			UT 512	2	18	82.435			UT 512	2	18	97.4267			UT 512	2	18	44.9139
UT 128	2	6	3.61308			UT 512	1	21	83.2119			UT 512	1	21	89.5854			UT 512	1	21	56.7596
UT 128	1	9	37.5887			UT 512	2	21	83.9855			UT 512	2	21	98.9399			UT 512	2	21	69.6757
UT 128	2	9	33.5319			UT 512	1	24	81.6117			UT 512	1	24	85.3654			UT 512	1	24	65.6497
UT 128	1	12	71.3742			UT 512	2	24	83.2103			UT 512	2	24	94.1093			UT 512	2	24	78.7176
UT 128	2	12	70.5502			UT 256	1	0	-4.05391			UT 256	1	0	4.57587			UT 256	1	0	-2.20936
UT 128	1	15	76.4452			UT 256	2	0	1.70555			UT 256	2	0	4.1322			UT 256	2	0	-3.25035
UT 128	2	15	74.607			UT 256	1	3	-5.76082			UT 256	1	3	4.98261			UT 256	1	3	-2.47238
UT 128	1	18	78.9807			UT 256	2	3	1.65387			UT 256	2	3	3.8412			UT 256	2	3	-4.3141
UT 128	2	18	77.5228			UT 256	1	6	-0.906796			UT 256	1	6	11.2363			UT 256	1	6	-1.42031
UT 128	1	21	81.0091			UT 256	2	6	5.53012			UT 256	2	6	11.4072			UT 256	2	6	-1.95021
UT 128	2	21	79.8048			UT 256	1	9	30.4043			UT 256	1	9	43.8267			UT 256	1	9	-1.42031
UT 128	1	24	79.4244			UT 256	2	9	33.7493			UT 256	2	9	51.6234			UT 256	2	9	-2.60028
UT 128	2	24	79.2343			UT 256	1	12	72.2237			UT 256	1	12	76.7221			UT 256	1	12	10.626
						UT 256	2	12	73.7005			UT 256	2	12	89.8025			UT 256	2	12	11.1694
						UT 256	1	15	80.4382			UT 256	1	15	86.4331			UT 256	1	15	46.6597
						UT 256	2	15	82.3833			UT 256	2	15	99.1727			UT 256	2	15	53.3649
						UT 256	1	18	83.9587			UT 256	1	18	91.314			UT 256	1	18	69.1215
						UT 256	2	18	85.7428			UT 256	2	18	104.353			UT 256	2	18	81.4361
						UT 256	1	21	86.359			UT 256	1	21	91.7716			UT 256	1	21	72.8038
						UT 256	2	21	88.2236			UT 256	2	21	105.051			UT 256	2	21	84.5682
						UT 256	1	24	87.9059			UT 256	1	24	90.6531			UT 256	1	24	62.4934
						UT 256	2	24	89.6707			UT 256	2	24	103.247			UT 256	2	24	71.7441
						UT 128	1	0	-1.76025			UT 128	1	0	4			UT 128	1	0	-0.368227
						UT 128	2	0	-1.96397			UT 128	2	0	4			UT 128	2	0	0.413681
						UT 128	1	3	-0.693432			UT 128	1	3	4			UT 128	1	3	-0.94687
						UT 128	2	3	-2.27407			UT 128	2	3	5			UT 128	2	3	-0.472778
						UT 128	1	6	6.45426			UT 128	1	6	13			UT 128	1	6	-0.94687
						UT 128	2	6	5.94359			UT 128	2	6	14			UT 128	2	6	0.413681
						UT 128	1	9	39.3656			UT 128	1	9	58			UT 128	1	9	1.57812
						UT 128	2	9	34.6796			UT 128	2	9	71			UT 128	2	9	2.65938
						UT 128	1	12	80.7049			UT 128	1	12	85			UT 128	1	12	16.8332
						UT 128	2	12	76.8015			UT 128	2	12	98			UT 128	2	12	19.2066
						UT 128	1	15	87.0524			UT 128	1	15	91			UT 128	1	15	66.1757
						UT 128	2	15	83.9855			UT 128	2	15	105			UT 128	2	15	72.0987
						UT 128	1	18	91.1063			UT 128	1	18	95			UT 128	1	18	87.0068
						UT 128	2	18	88.0685			UT 128	1	18	109			UT 128	2	18	99.638
						UT 128	1	21	93.8267			UT 128	1	21	96			UT 128	1	21	83.6402
						UT 128	2	21	90.9628			UT 128	2	21	111			UT 128	2	21	99.4016
						UT 128	1	24	95.1603			UT 128	1	24	97			UT 128	1	24	74.4345
						UT 128	2	24	92.2549			UT 128	2	24	111			UT 128	2	24	88.2913
